# Supplementary material for: Relevance of the anterior cingulate cortex volume and personality in motivated physical activity behaviors
Source: Commun Biol. 2023 Oct 31;6:1106. doi: 10.1038/s42003-023-05423-8 (PMC10618534; doi:10.1038/s42003-023-05423-8)
Supplement: Supplementary file 2 — Supplementary Data [file 42003_2023_5423_MOESM2_ESM.xlsx]

## Sheet: Miro
Code	Age	Gender	IQ	TIV	GM Volume	WM volkume	CSF	Sedentary Time	LPA	MPA	VPA	MVPA	TOTAL_METS_MINUTOS_DIA	VPA_METS_MINUTOS_DIA	MPA_METs_MINUTOS_DIA	SP	SR	BIS	BAS	Right_ACgG_anterior_cingulate_gyrus	Left_ACgG_anterior_cingulate_gyrus	Right_Accumbens_Area	Left_Accumbens_Area	RIGHT_OFC	LEFT_OFC	SedTime_residu_GM_edad	TotMETS_residu_GM_edad
APB001	25	2	11	1438.93	661.18	469.32	308.43	775.076	162.233	50.9286	0.25	51.1786	240	0	240	17	14	26	40	2.953	3.8803	0.3863	0.4236	10.4548	9.9133	23.4623	-378.933
APB002	26	1	10	1658.64	783.13	607.75	267.77	806.014	169.221	68.8024	3.10952	71.9119	114.286	45.7143	68.5714	23	3	22	30	3.8655	5.2982	0.4917	0.5427	11.7027	12.3577	31.012	-447.132
APB003	23	1	11	1558.48	745.79	532.78	279.9	633.314	204.29	65.781	1.47143	67.2524	1125.71	548.571	577.143	4	8	18	44	4.2547	5.0286	0.4945	0.5245	11.0492	10.7851	-143.561	512.328
APB004	25	1	15	1770.7	793.8	607.09	369.81	870.95	58.1357	22.2381	0.135714	22.3738	171.429	0	171.429	6	14	22	42	3.8033	4.7357	0.5154	0.5137	12.1347	11.6254	90.2542	-398.827
APB005	25	1	16	1677.74	775.11	587.38	315.25	699.788	141.362	70.0333	5.14048	75.1738	411.429	308.571	102.857	6	9	16	39	4.2132	5.1835	0.4621	0.574	11.6468	12.3826	-76.8092	-165.687
APB007	24	2	16	1516.18	733.89	518.8	263.49	682.983	145.393	35.4262	0.4	35.8262	200	0	200	17	12	28	41	3.9728	4.903	0.3612	0.3766	11.9997	11.7089	-87.9286	-405
APB008	25	1	10	1641.15	814.36	570.61	256.18	822.803	114.763	35.5867	3.08333	38.67	1440	685.714	754.286	12	11	22	37	4.2606	5.3011	0.3818	0.526	12.6656	12.9385	37.599	877.29
APB010	25	1	16	1660.63	814.67	617.3	228.66	807	110.993	45.5905	3.47619	49.0667	198.857	61.7143	137.143	9	5	19	37	4.1724	5.3615	0.519	0.58	12.0912	11.4511	21.7277	-363.739
APB011	27	2	16	1611.81	723.11	516.96	371.74	731.021	111.76	21.0024	0.321429	21.3238	100	0	100	23	9	26	36	3.6866	4.3064	0.416	0.5049	10.7967	11.409	-27.4656	-470.693
APB012	24	2	10	1367.3	714.6	488.02	164.69	703.317	193.967	76.3238	3.60476	79.9286	108.571	22.8571	85.7143	10	11	27	44	3.7949	4.1086	0.4712	0.553	10.7659	10.8625	-63.3652	-503.509
APB013	23	2	11	1416.1	647.19	488.04	280.87	713.524	77.5905	20.4548	1.24048	21.6952	565.714	0	565.714	10	15	22	45	3.2013	4.2944	0.4379	0.4623	10.35	10.8869	-41.7296	-83.8624
APB014	24	2	9	1530.95	754.07	524.03	252.84	779.148	121.417	20.9452	0.142857	21.0881	814.286	0	814.286	24	10	25	38	3.76	4.8996	0.5026	0.5231	12.5363	11.9049	3.81048	216.693
APB016	23	2	12	1337.89	695.55	443.19	199.15	741.745	164.148	68.8167	4.82143	73.6381	780	411.429	368.571	4	10	23	44	3.5234	4.945	0.3673	0.4352	10.5551	11.1164	-24.1129	148.173
APB017	20	1	16	1791.7	827.34	663.48	300.88	823.439	111.139	49.7111	8.75556	58.4667	724.286	685.714	38.5714	11	13	20	43	4.7241	4.8123	0.4879	0.5673	11.6344	12.7232	18.62	102.568
APB018	24	2	8	1539.36	785.21	577.77	176.38	680.774	196.226	82.7905	1.93333	84.7238	1542.86	548.571	994.286	8	15	23	47	5.0223	6.0918	0.5573	0.5962	11.3768	11.1128	-101.392	956.694
APB019	27	1	10	1505.63	736	521.94	247.69	774.693	115.469	39.1619	0.635714	39.7976	1097.14	342.857	754.286	1	5	17	30	3.8329	4.6994	0.4222	0.5338	11.7529	11.4584	13.3792	531.181
APB020	29	1	11	1417.95	698.11	518.57	201.27	652.371	246.026	76.0952	3.22857	79.3238	1028.57	685.714	342.857	10	11	24	43	3.265	4.1658	0.4307	0.4827	9.359	9.8163	-93.9261	474.211
APB022	25	2	14	1425.11	721.09	462.59	241.43	765.221	142.852	53.4357	8.11667	61.5524	222.857	102.857	120	11	9	23	44	3.0573	3.8118	0.5141	0.5436	10.9163	11.0551	0.470032	-374.086
APB023	22	2	11	1399.28	715.82	441.47	241.99	744.062	101.86	41.4452	1.18333	42.6286	491.429	205.714	285.714	9	8	22	46	3.8496	4.0575	0.427	0.4589	10.4373	10.7189	-29.5948	-145.713
APB024	23	1	14	1789.32	868.52	616.42	304.38	656.905	146.452	69.819	0.980952	70.8	345.714	174.286	171.429	8	5	23	41	5.0142	5.6881	0.4648	0.5278	14.9163	14.6265	-146.883	-222.625
APB025	23	2	9	1553.07	788.71	586.41	177.95	866.502	99.2881	20.4143	0.340476	20.7548	142.857	0	142.857	11	11	26	40	3.7525	5.5712	0.559	0.6107	11.7501	11.8893	80.2155	-454.776
APB026	20	2	12	1383.54	716.56	471.15	195.82	783.286	118.036	64.2595	0.759524	65.019	154.286	0	154.286	18	9	24	45	4.1624	4.9358	0.4395	0.5353	9.9342	10.8921	2.75941	-508.093
APB027	22	2	11	1495.16	727.25	507.98	259.93	739.14	113.293	82.7381	0.692857	83.431	822.857	274.286	548.571	11	7	24	46	4.0623	4.7076	0.4347	0.4822	12.01	12.2045	-37.0227	189.911
APB028	25	1	14	1514.91	729.22	544.17	241.53	849.35	153.029	66.3262	6.40476	72.731	925.714	548.571	377.143	4	15	18	49	4.2229	4.8099	0.4208	0.5432	9.6481	10.7186	82.8158	331.755
APB029	18	2	11	1244.91	628.18	447.35	169.38	732.464	167.557	58.7571	5.87381	64.631	308.571	205.714	102.857	17	10	26	46	2.9829	3.9096	0.3811	0.4071	9.0056	9.3703	-35.3887	-411.755
APB030	20	2	12	1373.17	715.99	468.75	188.43	658.526	183.936	59.4119	2.00714	61.419	1645.71	0	1645.71	8	6	20	41	4.1781	5.402	0.4381	0.4434	9.7511	9.6879	-121.875	983.126
APB031	23	1	9	1523.03	732.68	498.8	291.55	865.274	80.9548	28.2976	0.590476	28.8881	1002.86	668.571	334.286	4	8	18	38	3.5102	3.9047	0.4876	0.5373	12.4322	10.9708	91.2736	384.659
APB032	20	2	12	1245.33	640.12	451.41	153.8	741.398	117.838	23.6857	0.569048	24.2548	120	0	120	12	12	22	42	3.4182	4.1766	0.4022	0.4276	9.1876	9.1725	-22.3664	-570.435
APB033	22	2	8	1350.37	692.16	462.5	195.7	750.812	111.629	51.5619	7.09286	58.6548	1965.71	1051.43	914.286	11	19	22	47	3.47	4.7498	0.5029	0.5372	9.6811	10.0763	-17.6565	1319.89
APB034	18	2	13	1424.26	693.06	507.3	223.9	757.352	143.483	64.3048	2.90238	67.2071	445.714	137.143	308.571	6	22	21	49	3.1215	4.2825	0.3919	0.4792	10.9019	10.8877	-24.728	-250.799
APB035	18	1	15	1891.97	872.3	703.36	316.31	785.571	101.9	29.3167	0.32381	29.6405	171.429	0	171.429	17	4	19	45	4.5775	5.1247	0.6186	0.6768	13.6893	13.2727	-35.8139	-459.296
APB036	23	1	12	1936.56	881.84	706.49	348.23	893.331	137.821	52.0595	5.67619	57.7357	1062.86	548.571	514.286	4	7	16	35	4.3664	5.6643	0.5544	0.6187	13.7647	14.0758	86.6219	499.406
APB037	29	1	8	1454.22	706.73	505.76	241.72	861.043	57.869	11.9214	0.135714	12.0571	51.4286	0	0	8	12	19	44	3.5749	4.4633	0.4228	0.5035	10.1218	10.6194	112.855	-499.767
APB040	25	2	12	1336.94	642.22	491.83	202.88	789.883	168.952	55.8262	8.35714	64.1833	480	411.429	68.5714	7	9	19	43	3.7402	4.1175	0.3857	0.4354	8.8557	8.7039	42.4271	-145.892
APB041	24	1	12	1380.6	657.69	500.97	221.94	825.988	87.4881	26.1643	0.780952	26.9452	557.143	0	557.143	20	11	21	39	2.9178	4.0166	0.396	0.4362	9.8019	9.4738	71.7858	-75.8254
APB042	20	1	9	1474.72	767.3	507.23	200.19	809.421	125.583	59.1357	1.50476	60.6405	514.286	137.143	377.143	8	15	22	45	4.108	4.8767	0.4753	0.5134	11.7736	12.3223	17.7685	-129.469
APB043	20	2	12	1371.27	681.53	444.35	245.39	805.729	186.669	56.7762	1.41429	58.1905	2228.57	1028.57	1200	18	11	26	35	3.5217	4.6393	0.3816	0.4366	10.2863	10.8495	32.8839	1553.34
APB044	21	2	14	1308.47	632.73	469.18	206.56	881.617	198.461	88.3194	1.625	89.9444	348.571	154.286	194.286	15	8	20	37	2.808	4.0529	0.4465	0.4414	10.044	10.1477	122.827	-331.822
APB045	25	2	14	1605.38	736.59	488.17	380.62	743.479	167.767	63.931	3.93571	67.8667	171.429	0	171.429	17	9	22	43	4.0795	4.8913	0.3944	0.4563	11.428	11.4374	-24.6718	-419.826
APB046	24	1	9	1494.31	748.17	484.31	261.83	849.714	149.326	30.3976	0.995238	31.3929	137.143	0	137.143	8	12	19	52	3.1146	4.2639	0.4494	0.4808	11.1176	10.812	75.6709	-462.616
APB047	23	1	14	1501.25	743.85	486.08	271.32	796.926	97.9571	17.8738	0.604762	18.4786	1234.29	411.429	822.857	9	18	17	49	3.4379	4.771	0.4577	0.521	10.1991	10.1358	20.4765	620.187
APB048	23	2	10	1376.79	656.3	487.73	232.76	831.264	189.89	78.6738	1.53333	80.2071	1628.57	205.714	1422.86	8	7	22	43	3.2621	4.5668	0.4257	0.4546	11.2756	11.4494	74.0132	982.339
APB050	24	1	9	1771.71	842.38	625.52	303.81	766.79	161.824	93.2929	1.56667	94.8595	531.429	308.571	222.857	9	8	22	40	4.2719	4.9731	0.482	0.5696	12.7902	12.5858	-27.9119	-33.7511
APB051	19	2	8	1396.13	716.35	500.74	179.04	610.2	231.448	87.6333	4.23571	91.869	1517.14	240	1277.14	13	15	23	44	3.7431	3.8047	0.4567	0.464	10.3065	10.6017	-173.634	841.933
APB052	20	1	10	1585.2	750.1	531.31	303.8	811.929	129.883	72.5667	0.97619	73.5429	548.571	411.429	137.143	9	13	17	31	3.5507	4.816	0.4636	0.569	10.7533	11.0436	24.0474	-101.497
APB053	25	2	14	1537.99	701.73	541.12	295.14	696.836	117.19	47.0524	0.328571	47.381	165.714	0	165.714	14	5	23	42	4.0461	4.6504	0.4792	0.4916	10.5612	10.1576	-63.6703	-438.335
APB054	19	1	10	1491.73	751.34	501.83	238.57	849.217	170.517	62.269	1.53333	63.8024	360	0	360	16	11	20	46	3.2561	4.4822	0.4593	0.5055	11.9376	11.9336	57.7099	-302.367
APB055	22	1	11	1726.22	826.51	631.34	268.38	854.526	177.817	59.2548	2.32619	61.581	411.429	411.429	0	6	10	12	45	3.6789	5.5827	0.5128	0.6066	13.255	12.2161	56.5966	-185.085
APB056	29	1	10	1526.31	758.74	540.02	227.55	827.76	171.619	48.369	2.61667	50.9857	1131.43	411.429	720	9	8	17	39	4.1382	4.529	0.4442	0.4927	12.1497	11.5137	68.1666	599.322
APB057	23	1	9	1457.02	714.8	527.46	214.75	761.431	196.233	60.319	1.57619	61.8952	891.429	462.857	428.571	14	22	22	45	3.4159	3.9881	0.4357	0.5169	10.8466	9.9531	-8.64844	266.667
APB058	19	1	15	1600.09	789.72	547.49	262.89	994.325	109.553	29.7	0.725	30.425	102.857	0	102.857	12	6	27	39	3.5257	4.5757	0.4767	0.4789	11.4988	11.2371	194.402	-545.423
APB059	24	1	12	1625.28	741.77	571.39	312.12	694.579	171.319	43.6119	2.15	45.7619	188.571	45.7143	142.857	9	20	21	46	3.3406	4.0396	0.3953	0.4763	10.1362	10.5177	-78.0613	-413.536
APB060	18	2	15	1550.56	729.16	502.83	318.57	712.398	233.29	95.8286	4.81667	100.645	1097.14	274.286	822.857	8	6	20	48	3.7612	4.9211	0.4641	0.5274	11.4698	11.7303	-77.599	413.88
APB061	18	2	10	1435.35	707.15	467.83	260.37	721.245	219.645	85.5119	1.62619	87.1381	308.571	0	308.571	16	15	22	44	3.3315	3.7679	0.4498	0.5143	10.5989	11.5469	-63.9249	-382.77
APB062	19	1	15	1591.89	803.32	561.17	227.4	865.081	241.375	80.5083	4.34722	84.8556	1085.71	685.714	400	16	14	20	40	4.2672	5.2726	0.4939	0.5479	11.3947	11.0254	62.1753	442.426
APB067	21	2	14	1308.26	670.45	464.22	173.59	864.157	214.13	46.5933	0.39	46.9833	182.857	0	182.857	13	6	26	42	3.0466	4.1758	0.4156	0.4587	10.7106	10.3267	97.0953	-483.691
APB072	29	1	16	1677.95	835.32	607.57	235.06	680.067	187.66	60.5595	0.859524	61.419	102.857	0	102.857	15	13	26	50	4.2052	5.6371	0.4754	0.5366	12.5476	11.4904	-96.3193	-401.141
APB073	24	2	14	1796.52	734.53	587.8	474.19	696.798	224.96	61.9667	1.35476	63.3214	582.857	0	582.857	15	9	25	49	3.4372	4.6039	0.4661	0.5365	11.3673	11.6834	-74.2547	-21.9077
APB074	23	2	9	1339.49	690.91	477.6	170.97	704.952	315.14	73.5857	1.00238	74.5881	1371.43	205.714	1165.71	15	7	25	28	3.7906	4.6935	0.4362	0.4958	10.2131	10.1867	-59.8882	737.899
APB075	19	1	13	1472.84	706.8	553.05	212.99	795.74	157.502	58.8524	2.78333	61.6357	325.714	0	325.714	17	13	21	39	3.332	3.7514	0.439	0.5098	10.2327	9.8494	14.0008	-353.001
APB076	23	2	10	1375.56	696.91	497.41	181.24	719.426	229.426	57.6595	1	58.6595	377.143	274.286	102.857	4	14	18	43	3.27	4.626	0.416	0.461	11.1294	11.0093	-46.7302	-254.185
APB077	24	1	14	1546.44	736.85	501.26	308.33	843.024	159.812	46.8381	3.14762	49.9857	137.143	137.143	0	10	13	19	40	3.3558	4.2788	0.4565	0.5066	11.294	11.1254	71.4628	-466.77
APB085	22	1	14	1418.65	738.39	477.16	203.11	826.371	135.786	48.0667	2.5381	50.6048	480	274.286	205.714	5	9	17	42	3.722	4.5211	0.431	0.4656	11.3633	11.5542	47.7654	-148.857
APB087	21	2	8	1454.87	642.35	421.19	391.33	772.671	148.798	58.2786	1.15238	59.431	377.143	274.286	102.857	14	5	22	38	3.4204	3.9492	0.3556	0.3745	9.7337	9.9815	11.7721	-299.719
APB088	19	2	10	1171.13	621.41	364.49	185.22	751.998	187.643	58.0381	0.488095	58.5262	505.714	0	505.714	8	7	27	46	3.1997	3.4081	0.3894	0.423	9.3159	9.691	-11.0172	-204.343
APB089	19	1	13	1406.04	747.98	442.69	215.38	868.798	97.15	40.3929	1.88333	42.2762	394.286	137.143	257.143	5	15	17	42	3.6712	5.5139	0.4171	0.4839	11.6256	11.7952	78.0277	-269.315
